# Supplementary material for: Management precautions for risk of obesity are necessary among infants with PKU carrying the rs113883650 variant of the LAT1 gene: A cross-sectional study
Source: PLoS One. 2022 Feb 17;17(2):e0264084. doi: 10.1371/journal.pone.0264084 (PMC8853486; doi:10.1371/journal.pone.0264084)
Supplement: S2 Table — (XLSX) [file pone.0264084.s002.xlsx]

## Sheet: Arkusz1
S2 Table. Blood phenylalanine test results (mmol/l) recorded in participants of the study
Patients with PKU (on diet) - carriers of the rs113883650 variant of the LAT1 gene																												Patients with PKU (on diet) - wild-type individuals
Patient's Nr:	1	2	3	4	5	6	7	8	9	10	11	12	13	14	15	16	17	18	19	20	21	22	23	24	25	26	27	Patient's Nr:	53	54	55	56	57	58	59	60	61	62	63	64	65	66	67	68	69	70	71	72	73
	0.0174	0.0006	0.03	0.0222	0.0096	0.0282	0.0186	0.0924	0.0378	0.0072	0.015	0.0666	0.0288	0.072	0.0246	0.0546	0.003	0.0216	0.0006	0.0066	0.0294	0.0414	0.0084	0.0666	0.012	0.0018	0.051		0.006	0.0336	0.0612	0.0174	0.0024	0.0744	0.03	0.0174	0.0798	0.0006	0.0462	0.0606	0.0432	0.003	0.129	0.024	0.0006	0.0108	0.0318	0.0288	0.036
	0.0276	0.012	0.0354	0.024	0.0312	0.063	0.0414	0.1074	0.0426	0.0078	0.0318	0.0756	0.0492	0.0816	0.0312	0.0816	0.0174	0.0408	0.006	0.0366	0.0588	0.0456	0.0186	0.0666	0.0324	0.0288	0.0582		0.0078	0.0702	0.0924	0.0318	0.009	0.0804	0.052	0.021	0.0858	0.0138	0.0528	0.0648	0.0456	0.0372	0.4596	0.0294	0.0222	0.0126	0.057	0.0318	0.0462
	0.0414	0.0234	0.0432	0.027	0.0342	0.0684	0.0414	0.1284	0.0522	0.0198	0.0396	0.081	0.066	0.0984	0.0396	0.0972	0.0192	0.0564	0.0066	0.0408	0.0672	0.0462	0.0198	0.0666	0.0348	0.03	0.0618		0.0084	0.081	0.1092	0.036	0.0384	0.0876	0.063	0.0414	0.0894	0.0138	0.0726	0.0756	0.048	0.0696	0.504	0.0408	0.039	0.021	0.0708	0.0342	0.0792
	0.054	0.0246	0.0522	0.0366	0.039	0.069	0.0474	0.1326	0.0834	0.03	0.0498	0.0984	0.0792	0.1044	0.0618	0.102	0.0318	0.057	0.0162	0.0426	0.072	0.0786	0.0546	0.0756	0.0612	0.0348	0.1002		0.0108	0.0936	0.1146	0.039	0.0522	0.1236	0.072	0.045	0.0906	0.0258	0.078	0.0822	0.0564	0.0984	0.1914	0.0738	0.0648	0.0264	0.0822	0.0462	0.084
	0.0558	0.048	0.0792	0.039	0.0426	0.0702	0.0552	0.138	0.0954	0.0432	0.0552	0.1068	0.1278	0.1104	0.0654	0.1038	0.036	0.0954	0.0486	0.045	0.0786	0.0786	0.0564	0.1218	0.0624	0.0498	0.108		0.012	0.1038	0.1188	0.0432	0.0642	0.135	0.1104	0.0522	0.0978	0.0456	0.0786	0.1086	0.0654	0.1416	0.126	0.078	0.0672	0.0462	0.0846	0.0504	0.099
	0.057	0.0546	0.0804	0.0456	0.0564	0.0798	0.0588	0.1458	0.1122	0.0456	0.0564	0.1122	0.168	0.117	0.0792	0.1074	0.0402	0.0966	0.0588	0.0498	0.1008	0.084	0.0894	0.1266	0.0636	0.06	0.123		0.012	0.1224	0.1284	0.0546	0.0816	0.141	0.117	0.0576	0.108	0.0744	0.0816	0.1104	0.0702	0.1584	0.4488	0.084	0.0732	0.0498	0.0864	0.0762	0.1116
	0.0624	0.0582	0.0822	0.0468	0.069	0.0936	0.0636	0.147	0.1524	0.0492	0.0606	0.1164	0.1758	0.1278	0.0876	0.108	0.0492	0.1002	0.0702	0.0768	0.12	0.0978	0.0984	0.1398	0.0702	0.081	0.1254		0.0168	0.1272	0.1362	0.063	0.0858	0.1464	0.1236	0.06	0.126	0.0768	0.0876	0.1176	0.0702	0.168	1.0596	0.0894	0.0756	0.0564	0.0882	0.0918	0.1128
	0.0636	0.0666	0.0852	0.0498	0.0696	0.099	0.0744	0.153	0.165	0.054	0.0678	0.1236	0.1788	0.1308	0.0912	0.1284	0.0498	0.1092	0.0792	0.0936	0.126	0.0984	0.0984	0.1464	0.081	0.084	0.1308		0.0168	0.1272	0.1446	0.0666	0.0906	0.1482	0.1452	0.0786	0.129	0.0804	0.1152	0.1206	0.0708	0.1746	0.2196	0.0906	0.0762	0.0654	0.1038	0.0936	0.1266
	0.0636	0.0678	0.087	0.0624	0.0708	0.105	0.0786	0.1548	0.1752	0.0594	0.0684	0.129	0.2142	0.132	0.1074	0.129	0.0654	0.12	0.0948	0.0948	0.1458	0.0984	0.1056	0.15	0.0822	0.0846	0.1422		0.0198	0.1326	0.1488	0.069	0.0942	0.1512	0.1458	0.0918	0.1476	0.1044	0.1242	0.1248	0.075	0.1866	0.3096	0.1128	0.078	0.0786	0.1176	0.0948	0.1344
	0.069	0.0696	0.0882	0.063	0.0744	0.1062	0.0816	0.1698	0.1788	0.0678	0.0714	0.1314	0.216	0.1392	0.108	0.132	0.0684	0.1224	0.1062	0.099	0,,150	0.1062	0.1164	0.165	0.093	0.096	0.1536		0.0216	0.141	0.1554	0.0816	0.102	0.1536	0.1506	0.0924	0.1524	0.1548	0.1434	0.132	0.0774	0.1896	0.36	0.1386	0.084	0.0828	0.1194	0.0966	0.1626
	0.0714	0.0726	0.0936	0.069	0.0768	0.1092	0.0894	0.1752	0.1938	0.0708	0.0738	0.1314	0.2166	0.159	0.1086	0.135	0.0702	0.1224	0.1398	0.1026	0.153	0.1134	0.1254	0.165	0.1002	0.105	0.1608		0.0276	0.1716	0.1572	0.087	0.141	0.159	0.162	0.105	0.1596	0.2016	0.15	0.1374	0.0978	0.1914	0.4692	0.1386	0.1056	0.0894	0.129	0.1194	0.165
	0.0744	0.0744	0.0984	0.072	0.0846	0.1128	0.0948	0.1788	0.1962	0.0786	0.0762	0.1338	0.219	0.159	0.1134	0.1488	0.081	0.1266	0.153	0.1098	0.1596	0.1278	0.1332	0.1692	0.1014	0.1068	0.1638		0.0312	0.1812	0.159	0.0966	0.144	0.1728	0.1716	0.111	0.1752	0.2106	0.1626	0.1494	0.1014	0.2052	0.36	0.1458	0.1068	0.096	0.1362	0.135	0.1692
	0.0756	0.0756	0.1014	0.0738	0.0846	0.1152	0.099	0.1794	0.1962	0.1062	0.078	0.1404	0.2694	0.1632	0.1176	0.1644	0.1326	0.138	0.1734	0.12	0.1656	0.129	0.1422	0.1854	0.105	0.1128	0.1704		0.0318	0.1812	0.168	0.105	0.1476	0.1734	0.1722	0.1524	0.18	0.2184	0.1638	0.15	0.108	0.2124	0.3504	0.1494	0.1164	0.1236	0.1548	0.1446	0.1752
	0.0768	0.0792	0.1038	0.0756	0.0894	0.1182	0.102	0.1854	0.1974	0.1152	0.0786	0.144	0.312	0.1698	0.144	0.168	0.1332	0.15	0.1806	0.1278	0.1674	0.1296	0.1464	0.1902	0.1248	0.1314	0.1752		0.0324	0.1884	0.1776	0.135	0.1566	0.1812	0.183	0.1854	0.1848	0.2274	0.1746	0.1512	0.1296	0.237	0.3252	0.1542	0.117	0.1302	0.159	0.1458	0.1776
	0.0822	0.0804	0.1086	0.0846	0.0972	0.1182	0.1068	0.1866	0.204	0.1212	0.0792	0.165	0.3276	0.1878	0.1476	0.1692	0.165	0.1518	0.1842	0.1344	0.168	0.1506	0.1476	0.1908	0.1272	0.1368	0.1938		0.036	0.2088	0.1782	0.138	0.159	0.183	0.2088	0.21	0.186	0.2316	0.18	0.1626	0.1356	0.2526	0.2832	0.159	0.1194	0.1614	0.1632	0.1494	0.1788
	0.09	0.0804	0.1188	0.0882	0.1002	0.1188	0.108	0.1938	0.2094	0.1272	0.0876	0.165	0.3288	0.1926	0.1482	0.171	0.1656	0.1518	0.2016	0.1374	0.174	0.1584	0.153	0.1908	0.1344	0.1578	0.2022		0.0384	0.21	0.1926	0.1386	0.1596	0.1842	0.2148	0.2316	0.192	0.2448	0.1896	0.1626	0.147	0.2592	0.519	0.1632	0.1368	0.1752	0.1662	0.159	0.1818
	0.0906	0.0828	0.1254	0.0912	0.105	0.1386	0.1152	0.2058	0.2124	0.1308	0.1062	0.1764	0.333	0.2004	0.1506	0.2028	0.1692	0.156	0.2124	0.1428	0.1764	0.1716	0.1578	0.192	0.1344	0.1638	0.204		0.0462	0.213	0.1998	0.1806	0.1638	0.2064	0.5328	0.2442	0.1926	0.2718	0.1908	0.1698	0.1716	0.2646	0.2994	0.165	0.141	0.198	0.1764	0.1698	0.2004
	0.093	0.0876	0.1326	0.0936	0.108	0.1452	0.1224	0.2082	0.2124	0.1338	0.1158	0.192	0.36	0.2406	0.1614	0.2034	0.1812	0.1692	0.2634	0.147	0.186	0.1806	0.1614	0.1932	0.1356	0.1686	0.204		0.0564	0.2244	0.2004	0.1836	0.1776	0.2112	0.603	0.2568	0.2076	0.2826	0.1998	0.1722	0.1866	0.2712	0.138	0.1728	0.1488	0.2346	0.189	0.1788	0.2028
	0.0978	0.0888	0.1362	0.102	0.114	0.153	0.126	0.2088	0.222	0.1344	0.1344	0.2004	0.36	0.2496	0.1716	0.2214	0.1914	0.1704	0.297	0.1476	0.186	0.2064	0.1776	0.2034	0.1476	0.2094	0.2076		0.0594	0.2334	0.204	0.1944	0.1812	0.2268	0.6108	0.2748	0.2082	0.288	0.2202	0.1752	0.1938	0.2718	0.1404	0.186	0.1536	0.2718	0.1896	0.1854	0.2184
	0.1032	0.0894	0.1422	0.102	0.117	0.1572	0.1752	0.2136	0.2232	0.1578	0.1458	0.204	0.36	0.261	0.1746	0.234	0.2202	0.1722	0.3426	0.1626	0.1944	0.21	0.1782	0.2238	0.162	0.2112	0.2088		0.06	0.2646	0.2046	0.1986	0.183	0.2364	0.7368	0.3	0.2136	0.2886	0.225	0.186	0.201	0.3198	0.1008	0.1914	0.1578	0.303	0.1974	0.1962	0.2256
	0.1038	0.09	0.1428	0.1074	0.1416	0.1626	0.177	0.2286	0.2478	0.159	0.1776	0.2226	0.3912	0.267	0.1956	0.2484	0.228	0.1734	0.36	0.1632	0.2352	0.2238	0.1806	0.2364	0.165	0.2154	0.2112		0.0624	0.2676	0.2076	0.2052	0.1986	0.2382		0.3162	0.2484	0.3498	0.2334	0.2034	0.2082	0.354	0.1446	0.1944	0.1596	0.306	0.2382	0.2052	0.2304
	0.1146	0.09	0.1578	0.114	0.1476	0.1698	0.1944	0.231	0.2556	0.174	0.1812	0.2268		0.2706	0.2016	0.252	0.2298	0.1752	0.5454	0.168	0.2376	0.2262	0.186	0.237	0.1674	0.2256	0.2118		0.063	0.2748	0.2106	0.2286	0.1998	0.2658		0.3504	0.2886	0.4386	0.2388	0.2094	0.219	0.3558	0.3462	0.201	0.1602	0.3084	0.2556	0.2184	0.2334
	0.1152	0.0912	0.1578	0.1146	0.15	0.1764	0.231	0.243	0.2562	0.1746	0.186	0.246		0.3126	0.2172	0.2862	0.2328	0.177	0.57	0.1776	0.312	0.2514	0.201	0.2664	0.1722	0.2448	0.2286		0.0648	0.276	0.2166	0.2382	0.2214	0.2706		0.4596	0.3066	0.5124	0.2568	0.2256	0.2322	0.36	0.138	0.2118	0.1608	0.3192	0.267	0.2262	0.24
	0.1164	0.0936	0.18	0.1164	0.1524	0.1818	0.2484	0.2472	0.258	0.1782	0.1902	0.2514		0.3186	0.2358	0.3246	0.234	0.1962		0.2052	0.3144	0.255	0.2082	0.2766	0.1746	0.288	0.234		0.0666	0.3486	0.2184	0.2478	0.2262	0.297		0.4752	0.3342		0.2568	0.2466	0.2682	0.36	0.1674	0.2124	0.1884	0.3246	0.2718	0.2304	0.2526
	0.1224	0.096	0.21	0.117	0.1548	0.1878	0.249	0.2538	0.264	0.1866	0.1962	0.2706		0.3222	0.2412	0.3486	0.2406	0.222		0.207	0.318	0.258	0.2088	0.2922	0.2178	0.2886	0.2382		0.0702	0.4488	0.2226	0.2502	0.2274	0.3018		0.6816	0.3504		0.2634	0.2514	0.27	0.36	0.522	0.2388	0.2184	0.3264	0.273	0.231	0.2532
	0.123	0.096	0.2316	0.1248	0.1572	0.2172	0.2658	0.2682	0.2664	0.1908	0.2256	0.282		0.3234	0.2496	0.354	0.246	0.2232		0.213	0.333	0.2592	0.2184	0.3048	0.2196	0.318	0.2406		0.0708		0.2238	0.2538	0.2352	0.3312		0.9258	0.4056		0.2658	0.252	0.273		0.5034	0.2442	0.2262	0.3396	0.2892	0.243	0.2574
	0.126	0.0984	0.276	0.126	0.171	0.2178	0.276	0.2694	0.2922	0.2046	0.2292	0.2862		0.3372	0.2544	0.36	0.2676	0.2364		0.2172	0.3474	0.2604	0.219	0.3108	0.225	0.3234	0.246		0.0738		0.225	0.2988	0.2394	0.3582			0.4824		0.3012	0.27	0.2934		0.3498	0.2496	0.2418	0.4008	0.2892	0.2502	0.2742
	0.1332	0.1062	0.309	0.135	0.174	0.2418	0.3366	0.294	0.3006	0.2064	0.2388	0.3072		0.3936	0.2574	0.4332	0.2796	0.2826		0.2232	0.3528	0.261	0.2208	0.3222	0.2508	0.3486	0.2778		0.09		0.228	0.3324	0.258	0.3792			0.4986		0.321	0.279	0.3054		0.234	0.264	0.246	0.4086	0.2916	0.2526	0.2778
	0.1386	0.108	0.3276	0.1482	0.1986	0.2532	0.3372	0.3324	0.303	0.2184	0.2424	0.3234		0.4548	0.2982	0.45	0.288	0.2868		0.2256	0.36	0.2616	0.225	0.3306	0.255	0.4386	0.2796		0.0954		0.2532	0.3408	0.2898	0.5196			0.5346		0.3246	0.2826	0.36		0.159	0.2706	0.2556	0.4398	0.3012	0.2532	0.2862
	0.1494	0.1212	0.36	0.1488	0.2136	0.2754	0.3588	0.36	0.3132	0.2262	0.2442	0.3342		0.4578	0.3012	0.468	0.2976	0.2916		0.231	0.3954	0.2622	0.2628	0.3324	0.267	0.4626	0.3012		0.1002		0.2556	0.3924	0.345				0.543		0.3486	0.2838	0.417		0.0702	0.2808	0.2658	0.645	0.3108	0.2622	0.2958
	0.159	0.1218	0.4722	0.1734	0.2244	0.2976	0.36		0.3162	0.267	0.2508	0.3348		0.462	0.303	0.5226	0.3006	0.2946		0.2334	0.4578	0.2706	0.27	0.3384	0.3054	0.465	0.3336		0.105		0.258	0.5556	0.3546				1.0686		0.3558	0.3468	0.4188		0.3276	0.291	0.2724	0.8412	0.3468	0.273	0.2982
	0.1632	0.1308	0.582	0.1782	0.2274	0.3018	0.36		0.3288	0.2718	0.2508	0.339		0.4794	0.3072	0.5664	0.3114	0.3144		0.2364	0.459	0.291	0.27	0.3384	0.36	0.4674	0.3378		0.114		0.2748		0.375						0.4236	0.36	0.4962		0.4494	0.2958	0.2976		0.3558	0.2736	0.3144
	0.1674	0.1374		0.1866	0.2286	0.3426	0.36		0.36	0.3198	0.2514	0.4032		0.4866	0.3246	0.7182	0.321	0.321		0.2376	0.4992	0.315	0.306	0.3522	0.36	0.486	0.348		0.1332		0.294		0.3906						0.447	0.3792	0.7122		0.1422	0.309	0.3006		0.36	0.297	0.318
	0.1728	0.1422		0.189	0.2292	0.3426	0.36		0.36	0.321	0.2628	0.4332			0.3318		0.321	0.3402		0.249	0.5034	0.3288	0.3108	0.36	0.393	0.549	0.36		0.1368		0.3066		0.4038						0.4692	0.417			0.2094	0.3948	0.3258		0.4164	0.3048	0.3318
	0.1758	0.153		0.2316	0.2442	0.36	0.4098		0.36	0.3228	0.2634	0.5016			0.3378		0.36	0.342		0.2622	0.5082	0.3366	0.3216	0.4044	0.444	0.7044	0.36		0.1494		0.3258		0.4362						0.5214	0.4194			0.189	0.4374	0.3258		0.45	0.309	0.3354
	0.1998	0.1578		0.2598	0.2508	0.4218	0.4146		0.4362	0.3444	0.2682	0.783			0.3564		0.4368	0.3438		0.2628	0.5712	0.339	0.3444	0.4614	0.4602		0.36		0.1494		0.3294		0.4632							0.4974			0.153	0.4716	0.3312		0.5064	0.3126	0.336
	0.2406	0.1596		0.285	0.336	0.5142	0.6258			0.36	0.2766				0.36		0.4512	0.36		0.2766		0.3438	0.3456	0.4638	0.4692		0.36		0.1584		0.3444									0.549			0.1206	0.606	0.3318		0.5652	0.3342	0.3528
	0.2922	0.1674		0.3036	0.36					0.432	0.2904				0.36		0.4626	0.36		0.2964		0.36	0.36	0.531	0.4722		0.36		0.1698		0.3474									0.6084			0.0864	0.6996	0.3318			0.3504	0.3534
	0.3156	0.171		0.3576	0.36					0.4368	0.2922				0.3942		0.5316	0.36		0.3222		0.3948	0.4092	0.5382	0.504		0.399		0.1764		0.3738									0.6858			0.0732		0.342			0.3528	0.4182
	0.36	0.207		0.3936	0.36					0.4578	0.2928				0.405		0.5442	0.5568		0.3288		0.396	0.5052	0.9648	0.6792		0.423		0.1956														0.3396		0.36			0.3576	0.4362
	0.4038	0.21		0.4206	0.4092					0.465	0.3				0.4134		0.5766	0.5634		0.3372		0.4248	0.5544	1.0434	0.7398		0.4368		0.1986														0.1416		0.36			0.36	0.4362
	0.4332	0.231		0.426	0.4128					0.5034	0.315				0.438		0.597			0.3528		0.4266	0.69				0.4746		0.2112														0.1224		0.45			0.4416	0.5484
	0.5256	0.2508		0.5256	0.4254					0.6108	0.3396				0.4464					0.3966		0.4284	0.7746				0.4986		0.2112														0.1398		0.6408			0.4788
	0.5322	0.261		0.7734							0.3456				0.4578					0.4356		0.4428	0.8796				0.5622		0.2136														0.1236		0.675			0.6078
	0.5334	0.282									0.36									0.4572		0.5214					0.5982		0.2184														0.093		0.9432			0.8274
		0.297									0.45									0.4728		0.6282					0.6612		0.2346														0.345
		0.4908									0.456									0.4908									0.2514
		0.5754									0.5784									0.528									0.3024
		0.6174									0.6156									0.5598									0.3252
		0.7014																		0.6042									0.36
		0.7278																		0.8844									0.36
																													0.3966
																													0.4992
Patients with MHP (no diet) - carriers of the rs113883650 variant of the LAT1 gene																												Patients with MHP (no diet) - wild-type individuals
Patient's Nr:	28	29	30	31	32	33	34	35	36	37	38	39	40	41	42	43	44	45	46	47	48	49	50	51	52			Patient's Nr:	80	81	82	83	84	85	86	87	88	89	90	91	92	93	94	95	96	97	98	99	100
	0.174	0.4236	0.258	0.1428	0.3288	0.0888	0.159	0.1476	0.1854	0.2556	0.1176	0.1032	0.297	0.1272	0.1842	0.2688	0.1686	0.2238	0.3006	0.2706	0.147	0.198	0.3318	0.3162	0.33				0.3588	0.12	0.1536	0.2046	0.081	0.051	0.21	0.2184	0.1812	0.2754	0.1692	0.168	0.2076	0.2118	0.2544	0.2904	0.1752	0.1518	0.1866	0.2772	0.3726
	0.1848	0.5358	0.2004	0.1092	0.2172	0.0612	0.1476	0.18	0.1596	0.1764	0.063	0.2292	0.1758	0.1782	0.1734	0.3084	0.1572	0.1914	0.2616	0.2178	0.1848	0.156	0.3408	0.3108	0.3114				0.435	0.177	0.1494	0.192	0.0462	0.1188	0.1326	0.2364	0.1602	0.183	0.1476	0.1932	0.1362	0.3372	0.3096	0.2622	0.3048	0.1872	0.192	0.234	0.3486
	0.1536	0.4146	0.2076	0.2064	0.1416	0.0732	0.1248	0.2124	0.1218	0.2526	0.0954	0.1002	0.1584	0.2028	0.0948	0.3012	0.2034	0.258	0.2166	0.2784	0.1992	0.1944	0.3174	0.3474	0.3492				0.3366	0.1326	0.15		0.0894	0.0816	0.186	0.2484	0.189	0.0984	0.1188	0.1062	0.1842	0.2022	0.2718	0.267	0.2424	0.1662	0.2046	0.1776	0.2316
	0.1848	0.3174	0.174	0.0822	0.3024	0.129	0.1332	0.0954	0.1368	0.1782	0.081	0.1278	0.2556	0.222	0.183	0.2634	0.2802	0.1842	0.3492	0.2106	0.2586	0.183	0.3576	0.3048	0.342				0.2832	0.0342	0.2016		0.0474	0.1026	0.2292	0.246	0.2112	0.138	0.1428	0.144	0.2202	0.1854	0.2454	0.2076	0.2238	0.2448	0.1914	0.2184	0.2952
	0.1896	0.2682	0.1548	0.1962	0.5208	0.1356	0.144	0.1866	0.1128	0.282	0.0942	0.144	0.1044	0.192	0.174	0.297	0.2028	0.2196	0.1914	0.2754	0.2214	0.246	0.4386	0.3624	0.327				0.2928	0.1158	0.1818		0.1134	0.0858	0.1476	0.2514	0.126	0.147	0.1296	0.1566	0.1662	0.1824	0.1998	0.2808	0.2178	0.1998	0.2142	0.279	0.273
	0.1872	0.2832	0.1848	0.2532	0.1728	0.0762	0.1224	0.1152	0.0006	0.1644	0.0714	0.1362	0.2424	0.2904	0.1608	0.216	0.2058	0.1698	0.3102	0.1404	0.2172	0.2058	0.3174	0.3222	0.3516				0.3774	0.2166			0.0774	0.2328	0.1854	0.2484	0.165	0.144	0.1134	0.2322	0.054	0.123	0.2256	0.2892	0.1926	0.1974	0.1638	0.1524	0.1464
	0.1938	0.252	0.258	0.2814	0.2148	0.0972	0.105	0.0612	0.1014	0.153	0.0834	0.255	0.1302	0.1974	0.195	0.2334	0.2124	0.2748	0.1764	0.2286	0.2028	0.204	0.315	0.2994	0.3648				0.306	0.2478			0.0786	0.1302	0.1518	0.1746	0.2118	0.216	0.1386	0.1584	0.255	0.1428	0.2448	0.2172	0.1548	0.1854	0.1836	0.228	0.2064
	0.1338	0.4356	0.2322		0.2124	0.1332	0.1008	0.156	0.0594	0.0486	0.126	0.162	0.162	0.1278	0.1836	0.246	0.1548	0.2502	0.2976	0.171	0.2136	0.2154	0.2604	0.3366	0.2508				0.303	0.1734			0.123	0.2382	0.1002	0.234	0.1956	0.1698	0.1662	0.1848	0.006	0.1392	0.1536	0.1836	0.2388	0.2886	0.177	0.1452	0.1614
	0.1506	0.3462	0.273		0.2928	0.0612	0.108	0.1062	0.105	0.15	0.099	0.0948	0.1872	0.21	0.1908	0.162	0.2724	0.1686	0.2736	0.1446	0.2574	0.2148	0.2874	0.4152	0.3132				0.2874	0.1488			0.1272	0.1764	0.18	0.1704	0.2094	0.1578	0.1146	0.189	0.1044	0.192	0.153	0.207	0.216	0.1812	0.1806	0.15	0.3546
	0.2628	0.291	0.2118		0.273	0.2142	0.066	0.1782	0.1068	0.1302	0.123	0.093	0.105	0.1518	0.1788	0.1722	0.2388	0.1488	0.3072	0.1206	0.1644	0.2946	0.2304	0.2676	0.2826				0.357	0.1974			0.1266	0.078	0.2412	0.4188	0.1584	0.1278	0.1896	0.1842	0.0192	0.1782	0.1536	0.1956	0.2172	0.1866	0.1974	0.402	0.3066
	0.1806	0.2778	0.1608		0.2406	0.075	0.1038	0.1314	0.1368	0.1656	0.1368	0.1386	0.1788	0.222	0.1914	0.2586	0.201	0.1242	0.2292	0.2808	0.3054	0.3984	0.2778	0.327	0.2976				0.3156	0.216			0.129	0.0564	0.093	0.2526	0.1776	0.117	0.126	0.1848	0.1542	0.2034	0.2418	0.2304	0.2826	0.2826	0.1692	0.228	0.1602
	0.2094	0.2484	0.165		0.0948	0.1272	0.1242	0.1512	0.171	0.1068	0.1164	0.0966	0.1836	0.1608	0.1662	0.2412	0.1986	0.0972	0.2484	0.3378	0.3084	0.3582	0.2178	0.3456	0.3156				0.297	0.3516			0.129	0.1188	0.1614	0.249	0.1242	0.1506	0.1524	0.201	0.1416	0.4104	0.1872	0.2058	0.1716	0.1806	0.1872	0.2502	0.2154
	0.2004	0.1848	0.1872		0.1488	0.1326	0.0792	0.1902	0.2424	0.1536	0.1278	0.0726	0.1704	0.279	0.1146		0.1662	0.1692	0.2766	0.318	0.1956	0.3354	0.2088	0.3156	0.3036				0.3468	0.3708			0.1428	0.1038	0.0852	0.1956	0.0936	0.2364	0.1674	0.195	0.2052	0.2322	0.1968	0.201	0.3552	0.1734	0.168	0.159	0.2028
	0.1488	0.2214	0.2718		0.1656	0.102	0.117	0.2412	0.2028	0.1674	0.075	0.1152	0.177	0.114	0.132		0.156	0.1752	0.2304	0.2304	0.1986	0.3216	0.225	0.3072	0.3306				0.3816	0.2934			0.0786	0.1008	0.1692	0.1368	0.1314	0.1986	0.1794	0.1308	0.1692	0.192	0.1902	0.1722	0.3396	0.243	0.2268	0.1692	0.1794
	0.2424	0.222	0.2052		0.1644	0.2208	0.204		0.1656	0.1194	0.1284	0.1566	0.1392	0.0768	0.1566		0.2394	0.1566	0.1962	0.2874	0.4758	0.3654	0.267	0.288	0.273				0.3108	0.372			0.1044	0.0342		0.1914	0.2652	0.1878	0.1644	0.1734	0.18	0.2178	0.1686	0.2166	0.2244	0.2112	0.2514	0.2922	0.198
	0.216	0.1968	0.2382		0.2328	0.1866	0.1362		0.1404	0.1284	0.0978	0.1788	0.1908	0.294	0.1674		0.2586	0.1242	0.207	0.2262	0.2838	0.2208	0.2004	0.2394	0.2244				0.4512	0.3954			0.132	0.033		0.207	0.2748	0.1632	0.1404	0.126	0.1944	0.2124	0.1722	0.2028	0.2844	0.1374	0.3006	0.219	0.1968
	0.1338	0.21	0.1962		0.21		0.1932		0.1446	0.1242	0.1044	0.1788	0.129	0.2046	0.1752		0.321	0.1374	0.2154	0.189	0.2982	0.3996	0.2442	0.345	0.2862				0.3588	0.3678			0.1098	0.3126		0.0984	0.2106	0.2292	0.1962	0.1302	0.2154	0.1446	0.1872	0.1788	0.2082	0.1884	0.2658	0.2802	0.2214
	0.1962	0.2046			0.2328		0.2406		0.1986	0.108	0.1434	0.1992	0.1788	0.1746	0.2052		0.2796	0.0876	0.2334	0.1578		0.2184	0.1758	0.2658	0.2154				0.357	0.3918			0.1062	0.1782		0.1644	0.126	0.2394	0.1998	0.1314	0.2226	0.0876	0.243	0.204		0.2106	0.303	0.3048	0.222
	0.0978	0.2718					0.2484		0.2412	0.0918	0.1458	0.2106	0.141	0.1038	0.2136			0.162	0.3024	0.1248		0.2142	0.1974	0.228	0.321				0.4212	0.3468			0.1272	0.2358		0.1722	0.1212	0.1848	0.231	0.2238	0.2466	0.174	0.2118	0.186		0.1818	0.2742	0.18	0.2136
	0.168	0.4056					0.222		0.102	0.1542	0.126	0.0948	0.138	0.219	0.2298			0.1776	0.1806	0.1932		0.3198	0.1848	0.237	0.3042				0.4386	0.3918			0.2058	0.132		0.1866	0.1314	0.2418	0.1968	0.1974	0.1236	0.2352	0.1956	0.177		0.1824	0.2082	0.2118	0.2022
	0.1464	0.276					0.1956		0.2028	0.1692	0.1464	0.1836	0.1338	0.1536	0.1584			0.1374	0.2466	0.2178		0.1854	0.201	0.3228	0.3234				0.4014	0.4098			0.0852	0.111		0.2028	0.1782		0.2004	0.1584	0.2802	0.147	0.3444	0.1734		0.165	0.321	0.252	0.2148
	0.15	0.2718					0.168			0.21	0.1938	0.1998	0.1596	0.15	0.1842			0.24	0.2088	0.2538		0.0006	0.237	0.2814	0.2742				0.3726	0.4032			0.1854	0.0978		0.0858			0.3048	0.153	0.1296	0.1668	0.3246	0.1902		0.2748	0.2754	0.2796	0.1764
	0.0732	0.2736					0.2352			0.0714	0.1068	0.315	0.0852	0.2436	0.1038			0.2418	0.1986	0.2118		0.1692	0.1752	0.2382	0.2874				0.3744	0.3804				0.153		0.1104			0.2646	0.1182	0.0966	0.2202	0.3378	0.2166		0.3012	0.2082	0.2244	0.1854
	0.1446	0.2706					0.2376			0.2244	0.1734	0.2442	0.1098	0.225	0.2118			0.2202	0.2154	0.3102			0.2256	0.2466	0.2814				0.3936	0.4194				0.063		0.1272			0.2628	0.2262	0.2646	0.2628	0.2904	0.147		0.2652	0.2016	0.1896	0.1776
	0.126	0.2148								0.1824	0.0912	0.2562	0.0708	0.1332	0.2118			0.2448	0.135	0.1392			0.2202	0.1458	0.3684				0.3978	0.3852				0.0558		0.1542			0.2112	0.138	0.2454	0.282	0.2568	0.1926		0.3216		0.228
	0.1218	0.2166								0.2862	0.351	0.201	0.1248	0.3132	0.081			0.2712	0.189	0.2304			0.1746	0.2958	0.48					0.333				0.1482		0.1518				0.168	0.1368	0.2034	0.285	0.1584				0.243
	0.0846	0.306								0.2856	0.0774	0.201	0.1566	0.234	0.2004			0.2952	0.3066	0.237			0.2136	0.2466	0.396											0.0798				0.2112	0.2616	0.2886	0.2868	0.1734				0.231
	0.099	0.192									0.0996		0.159	0.2034	0.2436				0.1812	0.1362			0.2166	0.1536	0.3294											0.1554				0.1662	0.0006			0.186				0.321
	0.1218	0.2322									0.1572		0.1656	0.1854	0.3492				0.1488	0.1788			0.2472	0.1656	0.4248											0.126				0.2382	0.0816			0.1932				0.2364
	0.1074	0.1716									0.1524		0.1398	0.1812	0.2058					0.153			0.2706	0.2232	0.3102											0.1686				0.2316	0.3132			0.171				0.0732
	0.0756	0.1806									0.177		0.2994	0.0306						0.2412			0.2058	0.2712	0.2808											0.0966				0.2094	0.225			0.21				0.087
	0.0882	0.2958									0.1218		0.2376	0.0828						0.2028			0.147	0.2808	0.3264											0.1548				0.2112	0.2856			0.1956				0.1266
	0.1356	0.2634									0.153		0.2412	0.1278						0.2334			0.2292	0.2346												0.1698				0.1518	0.3522			0.3054				0.27
	0.102	0.3336									0.1398		0.2346	0.0666						0.2364			0.2712	0.3402												0.2916				0.171	0.3276			0.1464				0.348
	0.1194	0.1764									0.243		0.2172	0.1308						0.2568			0.1536	0.2598												0.2748				0.1806	0.3396			0.3				0.2478
	0.1578	0.2238									0.2322		0.2562	0.1986						0.2178				0.1668																0.1692				0.2682				0.1806
	0.174	0.1818											0.2514	0.2736						0.315				0.1752																0.3114				0.1482				0.2106
	0.1632	0.189												0.1356						0.2076				0.2526																0.1992				0.126
	0.1014	0.3276												0.1224						0.2358				0.249																0.2502				0.186
	0.141	0.2046												0.2022						0.2262				0.2466																				0.3432
	0.1428	0.2286												0.3282						0.2502				0.2016																				0.2364
	0.1254	0.1524												0.2406						0.2916				0.0732																				0.2346
	0.153	0.1548																		0.3246				0.108																				0.3732
	0.1146	0.0948																		0.3582				0.1032
	0.189	0.0876																		0.3018				0.1782
	0.1848	0.0756																		0.3192				0.348
	0.0978	0.216																		0.3246				0.2844
		0.1614																		0.2184				0.2646
		0.2682																		0.3096				0.0774
		0.1416																		0.3282
		0.2748																		0.3942
		0.1236																		0.384
		0.1818																		0.267
		0.294																		0.111
																				0.3228
[truncated: 9 more columns]
